# Supplementary material for: Developing 1,4-Diethyl-1,2,3,4-tetrahydroquinoxalin-substituted Fluorogens Based on GFP Chromophore for Endoplasmic Reticulum and Lysosome Staining
Source: Int J Mol Sci. 2024 Sep 27;25(19):10448. doi: 10.3390/ijms251910448 (PMC11477126; doi:10.3390/ijms251910448)
Supplement: Supplementary file 1 [file ijms-25-10448-s001.zip]

Archive with 1 entries (1 files):
- ijms-3214205-supplementary.pdf
